# Supplementary material for: Synthesis of Novel Biologically Active Proflavine Ureas Designed on the Basis of Predicted Entropy Changes
Source: Molecules. 2021 Aug 11;26(16):4860. doi: 10.3390/molecules26164860 (PMC8398074; doi:10.3390/molecules26164860)
Supplement: Supplementary file 1 [file molecules-26-04860-s001.zip]

Archive with 1 entries (1 files):
- molecules-1336076-supplementary.pdf
